# Supplementary material for: Epidemiology of Pertussis After the COVID-19 Pandemic: Analysis of the Factors Involved in the Resurgence of the Disease in High-, Middle-, and Low-Income Countries
Source: Vaccines (Basel). 2024 Nov 28;12(12):1346. doi: 10.3390/vaccines12121346 (PMC11679829; doi:10.3390/vaccines12121346)
Supplement: Supplementary file 1 [file vaccines-12-01346-s001.zip]

Archive with 1 entries (1 files):
- vaccines-3303058-supplementary.pdf
